# Supplementary material for: The habu genome reveals accelerated evolution of venom protein genes
Source: Sci Rep. 2018 Jul 26;8:11300. doi: 10.1038/s41598-018-28749-4 (PMC6062510; doi:10.1038/s41598-018-28749-4)
Supplement: Supplementary file 2 — Supplementary Table S1 [file 41598_2018_28749_MOESM2_ESM.xlsx]

## Sheet: Table S1_Rev
Supplementary Table S1. Summary of sequencing reads of Protobothrops flavoviridis genome
Sequencer		Method		Total sequences (Gbp)	Number of reads (million)	Average read length (bp)
454			Shotgun XLR70	13.57	36.9	367
			Shotgun XLPlus	1	2.45	406
	Subtotal			14.57	39.35
Illumina			Paired-end shotgun (MiSeq)	93.28	621.87	250
	Subtotal			93.28	621.87
			Mate pair (GAIIx)
			1-kb	7.44	103.27	72
			2-kb	6.62	91.92	72
			4-kb	4.23	58.76	72
			8-kb	6.13	85.2	72
			12kb	3.68	51.11	72
	Subtotal			28.1	390.26
	Total			135.95	1051.48
