# Supplementary material for: The habu genome reveals accelerated evolution of venom protein genes
Source: Sci Rep. 2018 Jul 26;8:11300. doi: 10.1038/s41598-018-28749-4 (PMC6062510; doi:10.1038/s41598-018-28749-4)
Supplement: Supplementary file 3 — Supplementary Table S2 [file 41598_2018_28749_MOESM3_ESM.xlsx]

## Sheet: Sheet1
Supplementary Table S2. Summary statistics of the Habu genome assembly, HabAm1.
	Contig	Scaffold
Number of sequences	1924902	84502
Total length (nt)	1755829764	1413202175
Longest sequence (nt)	66547	3826345
Mean sequence length (nt)	912	16724
Median sequence length (nt)	277	266
Total length of Ns (bp)	0	45552535
N50 sequence length (nt)	3798	467050
L50 sequence length (nt)	108790	805
Number of sequences > 1K (nt)	302,917 (15.7%)	15,315 (18.1%)
Number of sequences > 10K (nt)	24,736 (1.3%)	6,784 (8.0%)
Number of sequences > 100K (nt)	0 (0.0%)	3,080 (3.6%)
Number of sequences > 1M (nt)	0 (0.0%)	206 (0.2%)
Number of sequences > 10M (nt)	0 (0.0%)	0 (0.0%)
Base composition (%)	A:30.06 T:29.65 G:20.18 C:20.11 N:0.00 Other:0.00	A:29.31 T:29.27 G:19.11 C:19.09 N:3.22 Other:0.00
GC-content (%)	40.29	39.47
Number of non-ACGTN (nt)	0	0
