# Supplementary material for: The habu genome reveals accelerated evolution of venom protein genes
Source: Sci Rep. 2018 Jul 26;8:11300. doi: 10.1038/s41598-018-28749-4 (PMC6062510; doi:10.1038/s41598-018-28749-4)
Supplement: Supplementary file 4 — Supplementary Table S3 [file 41598_2018_28749_MOESM4_ESM.xlsx]

## Sheet: Sheet1
Supplementary Table S2. Comparison of genome sequence assemblies among four snakes.
		Protobothrops flavoviridis	Python bivittatus (1)	Ophiophagus hannah (2)	Deinagkistrodon acutus (3)
Genome assembly
	Genome size (Gb)	1.41	1.5	1.5	1.43
	Sequence coverage	~ 96x	~ 20x	~ 7x	238x (♀), 114x (♂)
	N50 contig size (kb)	3.8	10.7	4	22.42
	N50 scaffold size (kb)	467	208	226	2120
Number of core genes detected by BUSCO
	Complete	216 (92.70%)	212 (90.99%)	202 (86.70%)	220 (94.42%)
	Complete + Partial	226 (97.00%)	225 (96.57%)	227 (97.42%)	228 (97.85%)
	Number of missing core genes	7 (3.00%)	8 (3.43%)	6 (2.58%)	5 (2.15%)
	Average number of orthologs per core genes	1	1	1	1
	% of detected core genes that have more than 1 ortholog	0	0	0	0.45
Genes predicted by AUGUSTUS
	Number of genes	25134	25385	18445	21194
	Average gene length (bp)	33251	18441	–	–
	Average exon length (bp)	219	130	–	–
	Average intron length (bp)	3922	1116	–	–
(1) Castoe, T. A., et al., Proc Natl Acad. Sdci., USA 110: 20645-20650 (2013)
(2) Vonk, F. J., et al., Proc Natl Acad. Sdci., USA 110: 20651-20656 (2013)
(3) Yin, W. et al., Nature comms 7: 13107 (2016)
