# Supplementary material for: The habu genome reveals accelerated evolution of venom protein genes
Source: Sci Rep. 2018 Jul 26;8:11300. doi: 10.1038/s41598-018-28749-4 (PMC6062510; doi:10.1038/s41598-018-28749-4)
Supplement: Supplementary file 5 — Supplementary Table S4 [file 41598_2018_28749_MOESM5_ESM.xlsx]

## Sheet: Sheet1
Supplementary Table S4. RNA-seq analysis of tissues and organs of Protobothrops flavoviridis.
(a) Illumina RNA-seq analysis of multiple tissues and organs.
Tissue	Raw read pair	Trimmed read pair	N50	Longest	Total read length	Total read number	Genes number (trinity)	N50 (trinity cluster)	Cluster number (cd-hit-est)	N5 (cd-hit-est)
Venom gland-1	86044348	69171978	2122	13820	151195836	138270	75135	813	70612	859
Venom gland-2	87365235	68816842	2476	18530	178246182	145111	76756	918	72122	971
Fang forming tissue	85649205	69326513	3168	20052	534708128	343171	154475	762	140149	836
Brain-1	88652109	71039039	3997	23407	928802658	466865	193586	836	181411	883
Brain-2	88499121	70362447	3819	23123	752681472	406740	180852	872	168777	928
Pit organ	86017588	69755229	2868	18759	409771488	280054	126378	851	116470	925
Nose	87695612	70719182	3137	20434	487938263	310864	140848	833	128895	905
Eye	87397482	70317253	3088	18777	484072178	309881	134367	859	125023	924
Spleen	86081907	68434241	2971	24874	394603541	267350	121000	800	112881	853
Lung	85695151	69168697	2594	17671	278830212	218389	110099	826	99369	911
Liver	85092414	69446828	2156	16523	155559019	140367	73937	735	69752	771
Kidney	85635880	68820802	2954	18988	390912588	272362	131261	807	120910	863
Pancreas	86322764	68990432	2026	16710	124306111	123337	69766	633	67412	647
Small intestine	86277263	69701835	3063	18777	446970608	302312	141312	736	130049	784
Colon	86569040	70282349	2872	18816	393499353	281482	134268	769	121256	838
Stomach	88222125	71576246	2850	17947	339798596	247057	122247	796	111529	860
Heart	86124967	69884153	3146	30833	362478003	238920	115705	908	104313	995
Ovary	89121054	70528348	3145	17670	197603249	123681	65372	1944	60422	2029
Masseter muscle	87234008	68987984	2681	35051	174441480	135680	76795	1148	69768	1242
Fetal fibroblast	88275843	70209132	2681	18717	177824538	145509	89046	1128	84657	1182
All	1737973116	1395539530	3069	35832	1482226237	1111035	592623
		(b) PacBio RNA-seq of the venom gland.
		Tissue	N50	Longest	Total read length	Total read number
		Venom gland	2326	8955	179143509	97405
