# Supplementary material for: The habu genome reveals accelerated evolution of venom protein genes
Source: Sci Rep. 2018 Jul 26;8:11300. doi: 10.1038/s41598-018-28749-4 (PMC6062510; doi:10.1038/s41598-018-28749-4)
Supplement: Supplementary file 6 — Supplementary Table S5 [file 41598_2018_28749_MOESM6_ESM.xlsx]

## Sheet: Sheet1
Supplementary Table S5. Keywords used to identify venom-related proteins.
Keyword
acetylcholinesterase	edema	nerve growth factor
acostatin	elegantin	ohanin
agkihagin	flavocetin	phospholipase
agkisacutacin	flavorase	piscivostatin
ammodytin	flavoxobin	platelet aggregation
ammodytoxin	habutobin	preprotrimubin
apoptosis	hemolytic	proteinase
batroxobin	hemorrhage	RVV-V
batroxstatin	hypotensive	serine proteiase
berythractivase	IX/X binding protein	serpentokallikrein
C-type lectin	KN-BJ2	stejaggregin
C-type natriuretic peptide	ku-wap-fusin	stejnefibrase
calobin	kunitz-type	supwaprin
coagulant	L-amino acid oxidase	three finger
cobrin	lectin	thrombin like
contortrostatin	metalloprotease	triflavin
crotamine	myolytic	triflin
crotasin	myotoxin	trimutase
cyclophilin	myotoxin	trocarin
disintegrin	necrosis	vespryn
