# Supplementary material for: The habu genome reveals accelerated evolution of venom protein genes
Source: Sci Rep. 2018 Jul 26;8:11300. doi: 10.1038/s41598-018-28749-4 (PMC6062510; doi:10.1038/s41598-018-28749-4)
Supplement: Supplementary file 7 — Supplementary Table S6 [file 41598_2018_28749_MOESM7_ESM.xlsx]

## Sheet: Sheet1
Supplementary Table S6. Best-fit model for estimating the phylogenetic trees.
	Protein name	Best-fit model:	Tree Figures
a	MP	JTT+G4 chosen according to BIC	Fig.S3
b	SP	JTT+G4 chosen according to BIC	Fig.S4
c	CTLP	JTT+G4 chosen according to BIC	Fig.S5
d	PLA2	JTT+G4 chosen according to BIC	Fig.S6
e	3FTX	JTT+I+G4 chosen according to BIC	Fig. S12
f	Apase	JTT+G4 chosen according to BIC	Fig. S13
g	CRISP	JTTDCMut+G4 chosen according to BIC	Fig. S14
h	vespryn	JTT+G4 chosen according to BIC	Fig. S15
i	5Nase	JTT+G4 chosen according to BIC	Fig. S16
j	DPPase	JTT+G4 chosen according to BIC	Fig. S17
k	Hyal	JTT+I+G4 chosen according to BIC	Fig. S2a
l	NGF	JTT+I+G4 chosen according to BIC	Fig. S2b
m	VEGF	JTT+G4 chosen according to BIC	Fig. S18
n	LAAO	JTT+I+G4 chosen according to BIC	Fig. S2c
o	PDE	JTT+R3 chosen according to BIC	Fig. S19
p	PLB	JTT+G4 chosen according to BIC	Fig. S20
q	CNP	JTTDCMut+F+I+G4 chosen according to BIC	Fig. S21
r	GPCase	JTT+G4 chosen according to BIC	Fig. S22
