# Supplementary material for: The habu genome reveals accelerated evolution of venom protein genes
Source: Sci Rep. 2018 Jul 26;8:11300. doi: 10.1038/s41598-018-28749-4 (PMC6062510; doi:10.1038/s41598-018-28749-4)
Supplement: Supplementary file 8 — Supplementary Table S7 [file 41598_2018_28749_MOESM8_ESM.xlsx]

## Sheet: Sheet1
Supplementary Table S7. Expression profiles of neutrophin family genes in P. flavoviridis organs.
	svNGF (NT-1)	BDNF (NT-2)	NT-3	NT-4
	habu1_s3536_g11975	habu1_s3803_g12736	habu1_s105_g00548	habu1_s6123_g16797
Fang forming tissue	0.7	0.3	1	1.7
Venom gland-1	75.1	0	0.9	0.2
Venom gland-2	781.2	0	0	0
Pit, infrared sensing	1.2	1	1.1	1.3
Nose	0.7	0.6	0.5	2.6
Brain-1	0.5	1	0.3	0.1
Brain-2	0.3	2.4	0.2	0.3
Eye	1.2	0.2	0.6	0.2
Spleen	0.3	0	1.1	0
Lung	1.8	2.5	1.1	0.7
Liver	0.8	0	0	0
Kidney	0.6	0	0.1	0.1
Pancreas	0.7	0	2.7	0
Small intestine	0.2	0.1	0	0
Large intestine	0.7	0.2	1.3	0.1
Stomach	0.8	0.1	0.1	0
Heart	1.2	0	10.8	0
Ovary	0.3	0.8	0.1	0.2
Cheek muscle	2	0	0.5	1
Fetal fibroblast	3.8	0.9	0	0.2
Median	0.7	0.15	0.5	0.15
